# Supplementary material for: Initial Coin Offerings
Source: PLoS One. 2020 May 21;15(5):e0233018. doi: 10.1371/journal.pone.0233018 (PMC7241798; doi:10.1371/journal.pone.0233018)
Supplement: S1 File — (ZIP) [file pone.0233018.s001.zip]

Archive with 8 entries (8 files):
- jf.bst
- jf.sty
- v3.tex
- versionPO.sty
- Figure1.pdf
- Figure2.pdf
- Figure3.pdf
- GraphicalAnalyses.png
