# Supplementary material for: Initial Coin Offerings
Source: PLoS One. 2020 May 21;15(5):e0233018. doi: 10.1371/journal.pone.0233018 (PMC7241798; doi:10.1371/journal.pone.0233018)
Supplement: S1 File — (ZIP) [file pone.0233018.s001.zip › jf.sty]

% Formatting for Journal of Finance papers

% Theorems, etc. (need to load amsthm first)
\newtheoremstyle{jf}% name
{6pt}% Space above
{6pt}% Space below
{\itshape}% Body font
{}% Indent amount
{}% Theorem head font
{:}% Punctuation after theorem head
{.5em}% Space after theorem head
{}% Theorem head spec (can be left empty, meaning normal)

\theoremstyle{jf}

% Make References title all caps.
\renewcommand{\refname}{REFERENCES}

% Put dots after numbers in section headers.
\renewcommand{\@seccntformat}[1]{{\csname the#1\endcsname}.\hspace{1em}}

% Section and table numbers 
\def\thesection       {\Roman{section}}
\def\thesubsection    {\Alph{subsection}}
\def\thetable         {\Roman{table}}

% Section header format
\renewcommand{\section}{\@startsection
  {section}{1}{0mm}{-3.5ex \@plus -1ex \@minus -.2ex}{2.3ex \@plus.2ex}{\centering\normalfont\Large\bfseries}}

\renewcommand{\subsection}{\@startsection
  {subsection}{2}{0mm}{-3.25ex \@plus -1ex \@minus -.2ex}{1.5ex \@plus.2ex}{\normalfont\large\itshape}}

% Put section number back in references to subsections and subsubsections.
\renewcommand{\p@subsection}{\thesection .}
\renewcommand{\p@subsubsection}{\thesection .}

% Appendix formatting:

\def\appendix{\par
  \setcounter{section}{0}%         % Start counting sections again
  \setcounter{subsection}{0}% 
% Use uppercase letters for section numbers:
  \gdef\thesection{\@Alph\c@section}% 
% Number equations (A1), etc.:
  \renewcommand{\theequation}{\thesection\arabic{equation}}% 
% Put word "Appendix" before appendix number:
  \renewcommand{\@seccntformat}[1]{{Appendix \csname the##1\endcsname}.\hspace{1em}}
% Same formatting as above, but reset equation counter with each section
  \renewcommand{\section}{\setcounter{equation}{0}\@startsection
    {section}{1}{0mm}{-3.5ex \@plus -1ex \@minus -.2ex}{2.3ex \@plus.2ex}{\centering\normalfont\Large\bfseries}}
}
